# Supplementary material for: Dysbiosis signatures of the microbial profile in tissue from bladder cancer
Source: Cancer Med. 2019 Sep 30;8(16):6904–14. doi: 10.1002/cam4.2419 (PMC6854010; doi:10.1002/cam4.2419)
Supplement: Supplementary file 2 [file CAM4-8-6904-s002.xlsx]

## Sheet: Sheet1
Table S1	Sequence information table for each sample
Sample ID	Number of valid sequences	Number of high quality sequences
M001	60129	45671
M002	72477	45174
M003	72148	43872
M004	59450	49668
M005	69552	46909
M006	52716	32282
M007	74673	49495
M008	62889	45789
M009	58106	46446
M010	60716	49787
M011	52504	44050
M012	44118	35523
M015	54631	38675
M016	57824	47411
M017	48374	42002
M018	57550	47102
M019	49279	35976
M020	56759	43477
M021	67566	53249
M022	64709	53769
M025	49754	41268
M026	57033	41671
M027	43551	35873
M028	42877	33784
M029	51644	42735
M030	46320	37750
M031	50374	43691
M032	51938	45153
M033	50846	42199
M035	54161	46771
M036	68053	60023
M037	59500	51302
M039	59390	51191
M040	72832	64695
total	1954443	1534433
